# Supplementary material for: Mechanical Properties and Synergistic Interfacial Interactions of ZnO Nanorod-Reinforced Polyamide–Imide Composites
Source: Polymers (Basel). 2023 Mar 19;15(6):1522. doi: 10.3390/polym15061522 (PMC10055968; doi:10.3390/polym15061522)
Supplement: Supplementary file 1 [file polymers-15-01522-s001.zip]

Archive with 1 entries (1 files):
- polymers-2235531-supplementary.pdf
